# Supplementary material for: Identifying critical outbreak time window of controversial events based on sentiment analysis
Source: PLoS One. 2020 Oct 29;15(10):e0241355. doi: 10.1371/journal.pone.0241355 (PMC7595406; doi:10.1371/journal.pone.0241355)
Supplement: S1 Data — (XLS) [file pone.0241355.s002.xls]

## Sheet: "Wei Zexi"
Data	number of microblog texts	N	Anger	Disgust	Fear	Happiness	Like	Sadness	Astonishment
2016-04-28	71	0	4.31334e-05	0	0	0	1.92162e-06	0.000223283	3.23865e-08
2016-04-29	40	0	2.81669e-05	0	0	0	4.63117e-07	5.09561e-05	0
2016-04-30	246	1.98339e-07	0.000656737	3.15353e-07	2.22469e-08	2.47891e-09	1.44274e-05	0.000955944	4.74017e-06
2016-05-01	6877	1.31606e-06	0.495394	0.000805788	1.55363e-08	2.32815e-05	0.0359071	0.160143	0.00239552
2016-05-02	20041	2.16913e-05	1.31391	0.0159096	3.31683e-07	2.85862e-05	0.126155	1.2824	0.0351694
2016-05-03	27519	4.30195e-05	2.52189	0.00715214	1.06975e-07	2.49712e-05	0.29213	1.56087	0.0254503
2016-05-04	25805	2.36233e-05	2.56292	0.0390192	4.4882e-08	1.62911e-05	0.198551	1.13964	0.0176405
2016-05-05	19181	1.25963e-05	2.09193	0.00460296	6.88416e-10	2.45678e-05	0.133299	0.753684	0.0170042
2016-05-06	12224	8.07243e-06	0.897478	0.00595253	1.01293e-08	9.11427e-07	0.00845481	0.863813	0.0143888
2016-05-07	7483	7.6562e-07	0.310195	0.0018231	8.67881e-10	6.8554e-06	0.00624321	0.583685	0.00984469
2016-05-08	5641	1.05119e-06	0.150246	0.000570515	1.48301e-09	5.29112e-06	0.00419351	0.446368	0.0141134
2016-05-09	9288	1.44542e-08	1.49356	0.000133883	3.81647e-11	5.91458e-07	0.143025	0.0707112	0.00110807
2016-05-10	7983	4.80361e-07	0.755221	0.00204815	1.14956e-08	5.28173e-07	0.0118256	0.265385	0.00288509
2016-05-11	4625	9.91554e-09	0.384043	0.000136549	0	1.52072e-08	0.000427069	0.224884	0.000197244
2016-05-12	2667	2.12294e-07	0.138459	1.13752e-05	0	4.88882e-09	0.000175163	0.105509	0.000133617
2016-05-13	2182	1.68122e-08	0.12994	2.99558e-05	0	6.23374e-08	3.33317e-05	0.0633243	5.8037e-05
2016-05-14	1606	1.82646e-09	0.101469	2.00267e-05	1.00447e-09	1.11926e-10	9.82397e-06	0.0275724	1.01231e-05

## Sheet: “Nanny arson in Hangzhou” 
Data	number of microblog texts	N	Anger	Disgust	Fear	Happiness	Like	Sadness	Astonishment
2017-06-22	64	0	0.00011794	2.10078e-08	0	2.99582e-08	9.25423e-08	0.00063559	5.09439e-08
2017-06-23	2304	4.18426e-07	0.149206	1.53133e-05	0	2.29966e-05	0.00661032	0.276062	0.0011082
2017-06-24	5993	9.16036e-07	0.59513	0.00154941	0	0.000109157	0.0206624	1.13352	0.0106869
2017-06-25	12442	1.92715e-05	1.7882	0.0037935	1.56328e-07	0.00238475	0.0795972	2.75716	0.0427746
2017-06-26	18458	4.70185e-05	3.8641	0.00996813	3.03538e-09	0.00213295	0.097535	3.72733	0.0939488
2017-06-27	16000	4.00185e-05	3.5641	0.0109681	3.03038e-09	0.00313295	0.107535	3.32733	0.0839486
2017-06-28	19000	4.50185e-05	4.0641	0.0209681	3.06538e-09	0.00343295	0.084535	4.02733	0.103969
2017-06-29	12754	3.83964e-05	2.83752	0.00279728	1.34968e-10	0.00256077	0.135643	1.22393	0.136108
2017-06-30	1361	6.75783e-08	0.152173	6.65831e-05	0	7.99341e-05	0.000999444	0.0199364	0.000572698

## Sheet: “Mum who steals chicken leg” 
Data	number of microblog texts	N	Anger	Disgust	Fear	Happiness	Like	Sadness	Astonishment
2016-05-31	51	0	0.00200672	0	0	0	0	0	0
2016-06-01	1794	0	1.86705	0.553803	0	0	0	0	0
2016-06-02	5192	0	5.42658	0	0	0	0	1.53975	0
2016-06-03	12123	0	10.8377	0	0	0	0	2.15853	0
2016-06-04	4388	0	4.08506	0	0	0	0	1.28149	0
2016-06-05	1079	0	0.75466	0	0	0	0	0.0125763	0
2016-06-06	402	0	0.117769	0	0	0	0	0.00179355	0
2016-06-07	175	0	0.0232522	0	0	0	0	0.0012532	0
2016-06-08	111	0	0.00945335	0	0	0	0	0.000624857	0
2016-06-09	48	0	0.00177736	0	0	0	0	0	0

## Sheet: “Luo Yixiao”
Data	number of microblog texts	N	Anger	Disgust	Fear	Happiness	Like	Sadness	Astonishment
2016-11-28	10	0	8.07148e-06	0	0	0	2.66001e-07	3.99736e-06	0
2016-11-29	115	0	0.00093658	3.42432e-07	0	3.49862e-05	1.18105e-06	0.000169855	8.30493e-07
2016-11-30	35245	5.56601e-05	6.30979	0.0138572	4.48632e-08	0.000886825	0.424615	4.50993	0.165477
2016-12-01	24075	4.82865e-05	3.05187	0.0095701	1.31117e-08	2.14004e-05	0.13747	4.82817	0.0764542
2016-12-02	6780	2.62321e-07	0.563905	0.00240361	1.37398e-10	2.77913e-06	0.0217657	0.906992	0.00708165
2016-12-03	2628	9.98187e-08	0.0818136	0.000554226	0	1.63029e-06	0.0137825	0.210131	0.00119544
2016-12-04	3028	8.3594e-05	0.14106	0.000120516	1.19443e-06	5.01799e-06	0.00696606	0.189587	0.00492569
2016-12-05	2463	5.77199e-05	0.127443	0.000322048	4.10315e-07	2.79465e-06	0.00437028	0.104744	0.0046689
2016-12-06	1347	2.75727e-06	0.0473707	6.78474e-05	4.33209e-08	5.72291e-07	0.00218536	0.0428254	0.000369739
2016-12-07	936	4.10857e-08	0.013582	3.32882e-05	8.0923e-08	2.93593e-08	0.000312901	0.0408307	0.000649478
2016-12-08	797	1.31677e-07	0.0144964	3.69355e-05	7.62771e-09	4.03442e-08	0.000536909	0.0234453	0.000163045
2016-12-09	465	1.2111e-07	0.00901955	8.28589e-06	0	8.6544e-08	0.000158977	0.00455496	4.09659e-05
2016-12-10	272	3.70285e-08	0.00184262	3.89493e-07	0	0	5.08214e-05	0.00332085	2.92745e-05
2016-12-11	194	4.81725e-07	0.00125213	6.87307e-08	0	0	1.11445e-05	0.00125883	2.19279e-05
